# Supplementary material for: The report of anthocyanins in the betalain-pigmented genus Hylocereus is not well evidenced and is not a strong basis to refute the mutual exclusion paradigm
Source: BMC Plant Biol. 2021 Jun 29;21:297. doi: 10.1186/s12870-021-03080-9 (PMC8240293; doi:10.1186/s12870-021-03080-9)
Supplement: Supplementary file 3 — Additional file 3. Peptide sequences of putative pitaya MYBs. [file 12870_2021_3080_MOESM3_ESM.fasta]

>DH_DN7392_c1_g1_i1
MGRSPCCEKAHTNKGAWTKEEDDRLIAYIKAHGEGCWRSLPKAAGLLRCGKSCRLRWINYLRPDLKRGNFTEEEDELIIKLHSLLGNKWSLIAARLPGRTDNEIKNYWNTHIKRKLLNRGVDPVTHRPLNEVASHPDASTTTTTTTKTISFSSPTPNLTQEEVFDLKDDKVNQQAQDQRRQICPDLNLELRISPPLPQNPERLETGARICFTCSFGIKSGQGCNCVNNVSECSSSSSSNDSSIGYDFLGLRTNAGLDYRGLEMN
>DH_DN11501_c1_g2_i24
MRSMKRPPAKTPSSSEASTRRRSKVGRKESSRSSKRTTMNKSDSQVDDHQGKLKKGPWTAEEDELLVRYIITQGEGGWRTLPKRAGLLRCGKSCRLRWMNYLRPNVKRGHITPDEEDLILRLHRLLGNRWSLIAGRIPGRTDNEIKNYWNTHLSRKLIRQGINPRTHKPFSLPHHLIPQNAIQSNHNNNSTNHENVVAAPDNANPNSANAATNTVSQSSSSNRVAHHPVVFQTHALSSPTVQNNNNDEDGDKSKDLTMDDDGKVIEEQYEPDKYSKATDNATTSTSGPITCHGATTMATTAVPVLKTIGLDKDSSSNMNNQVMMCPNYSANTSLCSLQQLLNHHVNDDYGDNMSLRGNGDDDLFSYFLNPLINDDTIFPCNSIDDGNQPLQQLSLVPAAPPIQGGGGDDSQAVTMNIISTSSSLGFHMVGGQWDDTFQS
>DH_DN15224_c0_g1_i1
MGRIPCCEKENVKRGQWTPEEDNKLSSYIAQHGTRNWRLIPKNAGLQRCGKSCRLRWTNYLRPDLKHGQFTQAEEETIMKLHAVLGNRWSLIAAQLPGRTDNDIKNHWNTKLKKKLTGMGIDPVTHKSFSHLMAEIATTLGPPQVANLTEAALGCFKDEMLHLLTKQRVDFQLQQPSTSSQANVNIANSPYAIINSKPDHQAARDGTH
>DH_DN11501_c1_g2_i7
MRSMKRPPAKTPSSSEASTRRRSKVGRKESSRSSKRTTMNKSDSQVDDHQGKLKKGPWTAEEDELLVRYIITQGEGGWRTLPKRAGLLRCGKSCRLRWMNYLRPNVKRGHITPDEEDLILRLHRLLGNRWSLIAGRIPGRTDNEIKNYWNTHLSRKLIRQGINPRTHKPFSLPHHLIPQNAIQSNHNNNSTNHENVVAAPDNANPNSANAATNTVSQSSSSNRVAHHPVVFQTHALSSPTVQNNNNDEDGDKSSPSSCCLSNSCIIITNSTK
>DH_DN11501_c1_g2_i28
MRSMKRPPAKTPSSSEASTRRRSKVGRKESSRSSKRTTMNKSDSQVDDHQGKLKKGPWTAEEDELLVRYIITQGEGGWRTLPKRAGLLRCGKSCRLRWMNYLRPNVKRGHITPDEEDLILRLHRLLGNRWSLIAGRIPGRTDNEIKNYWNTHLSRKLIRQGINPRTHKPFSLPHHLIPQNAIQSNHNNNSTNHENVVAAPDNANPNSANAATNTVSQSSSSNRVAHHPVVFQTHALSSPTVQNNNNDEDGDKSKDLTMDDDGKVIEEQYEPDKYSKATDNATTSTSGPITCHGATTMATTAVPVLKTIGLDKDSSSNMNNQVMMCPNYSANTSLCSLQQLLNHHVNDDYGDNMSLRGNGDDDLFSYFLNPLIDAPLWPQPRRDLNI
>DH_DN11501_c1_g2_i9
MRSMKRPPAKTPSSSEASTRRRSKVGRKESSRSSKRTTMNKSDSQVDDHQGKLKKGPWTAEEDELLVRYIITQGEGGWRTLPKRAGLLRCGKSCRLRWMNYLRPNVKRGHITPDEEDLILRLHRLLGNRWSLIAGRIPGRTDNEIKNYWNTHLSRKLIRQGINPRTHKPFSLPHHLIPQNAIQSNHNNNSTNHENVVAAPDNANPNSANAATNTVSQSSSSNRVAHHPVVFQTHALSSPTVQNNNNDEDGDKSKDLTMDDDGKVIEEQYEPDKYSKATDNATTSTSGPITCHGATTMATTAVPVLKTIGLDKDSSSNMNNQVMMCPNYSANTSLCSLQQLLNHHVNDDYGDNMSLRGNGDDDLFSYFLNPLIDAPLWPQPRRDLNI
>DH_DN12045_c1_g1_i2
MRKPSCAKEGTNKGAWSKDEDQKLINYIKVHGEGCWHSVPKAAGLERCGKSCRLRWTNYLRPDIKRGNFARDEEDLIIKLHALLGNRWSLIAGRLPGRTDNEVKNYWNSHIRKKLIRMGIDPNNHKLHQHLPCGKTPQQTPISFTANSSESKKNNASGKQLPSSKSHGKNHANDQDATSEDIALRYIKEETSQILNLNLELRIAMPLDPGK
>DH_DN7052_c1_g1_i2
MDKKSGNTSQKGVMMKSTVNNPHDHHHHHNHSSSSSDVSDDDQMELRRGPWTVEEDLTLINYIAAHGEGRWNSLARCAGLKRTGKSCRLRWLNYLRPDVRRGNITLEEQLLILELHSRWGNRWSKIAQYLPGRTDNEIKNYWRTRVQKHAKQLKCDVNSKQFKDTMRYLWMPRLVERIQAAAAANGTTTPSIGTSTTTTTTYSDLINPSVGASATNNFTHAPINSNFTPENSANSSDSFGTQVSDLTDYYGLSGNNPSANQDYHPQIHQVNYGVDNSLTSPNCGYFHNQGMDYHHHQAPNTTSLNAQQQWSVSNGDTNDIWWNAEDIYFLQQQFNNNL
>DH_DN12045_c1_g1_i1
MRKPCCAKEGTNKGAWSQQEDQKLIDYIKIHGEGCWHSLPKAAGLERCVRSCRLRWINYLRVDIKRGNFAQDEEDLIIKLHALLGNRWSLIAGRLPGRTDNEVKNYWNSHIRKKLIRMGIDPNNHKLHQHLPCLRTPQQTPISFIATSSESKKNNAMSSKQLPSSNSHGKNHANDQDATSENTGLSYIKEEMSQILNLNLELTIAMPLDPGK
>DH_DN11939_c3_g3_i1
MGRPPCCDKGVKKGPWTPEEDILLVSYIQEHGPGNWRAVPTNTGLLRCSKSCRLRWTNYLRPGIKRGNFTDQEEKMIIHLQALLGNRWAAIASYLPQRTDNDIKNYWNTHLKKKLKKQLSDHQQHQILRSDGLFSSSPSSPDQNQSSSGRGQWEKKLQTDIHMAKQALCDALSSTDQKPTINLFPLLI
>DH_DN10503_c0_g2_i1
MAAEKSKKLESRPSVKRIMVNKGAWTAEEDKRLADYIHSHGPKKWKTVALRAGLNRCGKSCRLRWLNYLRPNIKRGNISQEEEALILRLHKLLGNRWSLIAGRLPGRTDNEIKNYWNSHLSKKVNRQITPKYMEFPGPPVPVPIPVAPAPPQNEIRGHDDLPATGDINGASGSDITFDVTDLFDFSSEPAFGFDWVNKFLQLDDDPSN
>DH_DN11384_c2_g3_i2
MTCEDPSDSTLPDIAAATATTEADGNPNDDGDSAGGATAVASGRVRGPWSPEEDAILTELVSKFGARNWSLIARGIPGRSGKSCRLRWCNQLDPGVKRKPFSEEEDQLIIAAHAEHGNKWASIAKLLPGRTDNAIKNHWNSTLRRRYDLCKSTGDASVDKNKASSEETVSGETNSFKAFEGTQDTSVDVNQSYPSSYQALLNDPPIRSETQHYLMSDNHHVILYPPIVAYAAEATEQPTLARPVARVGAFNVYRSSFNSTTTLPLPKPVPVRGPLVHSSQPDLGISRFLDGVQCEPIIPMQCGHGCCTTSAAGESRSSLLGPEFVEYDEPPSFSNHELASIATDLNNIAWIKSGLDDGSTRRTEMSFQGRDSED
>DH_DN11384_c2_g2_i1
MNSNSNNSGCSSNLTSVNRKEVDRIKGPWSPEEDEALTRLVQKHGPRNWSLISKSIPGRSGKSCRLRWCNQLSPQVEHRAFTPEEDETIIRAHARFGNKWATIARLLNGRTDNAIKNHWNSTLKRKCSAMLTETHSGEPLPEFDLPPLKRAMSDGADVILKNVSGLSLNPGSPSGSDASETSTHVYRPIPRSGPVIMETATSSPAPVMVAPATDLCLSLPGSDSSDGSVSNSNQNPPADPEPMTAATPIQLLPMSMAVSPPMPVPPPAYAPFGAEFLAVMQDMVRKEVRSYMAGLEQSGGGNIYNQSSGFCSQAADGVMRAAMKRIGIGKIE
>DH_DN11769_c0_g1_i1
MAEGEVNAEEWCSENKQSAAASTSSISEGSGSVSLKSSGVSSPTATSPLHRRTTGPIRRAKGGWTPEEDETLRNAVATFKGKSWKKIAEFFPDRSEVQCLHRWQKVLNPELVKGPWTQQEDEQIVELVAKYGPTKWSVIAKSLPGRIGKQCRERWHNHLNPDIKKDAWTLEEELALINAHRIHGNKWAEIAKVLPGRTDNAIKNHWNSSLKKKLDFYYATGKLPPVAKSSLQNNADRPTSSGGMEVCSNKHSDPSAETVSGATDFSRQEEAKTQLDFSSKIQETGASSLPPDDSTYSQVAERPPYIDCSCGNRNSFPIVDNCRSNDRVDQNKVANAPIRPVYPTYGSLYYEPSQLGSLSPSESTSVNASVQPDCSSAPGTSQVGFFTPPCVKSNGFSVHSPEFVLRIAARTFRNTPSIIRKRKAAVQALPEKDGKPDEDPTEKRCLSSIEQHAVGTGIDEAEHHEDSFPTPPSRTSVASEFCTGKPFNASPPYRLRSKRTAIVKSIEKQLEFTLDRDKVETDTKSMAQQFKENTPVREDMSHSNMGVT
>DH_DN11384_c2_g1_i2
MITNIPRIKGPWSPEEDEALTRLVQKHGPRNWSLISKSIPGRSGKSCRLRWCNQLSPQVEHRPFTHEEDNTILRAHARFGNKWATIARLLTGRTDNAIKNHWNSTLKRKCSAMVAPLPPENSGDPASPPPLKRAMSEGADVIVNNVSGLSLNPGSPSGSDASESNAHVFRQVPMPAPLVVETATSSAPATDLCLSLPGSDSSDGSVSNSNPAADSELIAATAIQLLPMPTAALPPPPPMVAYTPFSSDFLAVMQEMVRNEVRSYMEGLKLSGGATSHGNSGGGGSGGASGGSHGHSTLYCSQVGDGVMRASMNRI
>DH_DN11384_c2_g1_i1
MITNIPRIKGPWSPEEDEALTRLVQKHGPRNWSLISKSIPGRSGKSCRLRWCNQLSPQVEHRPFTHEEDNTILRAHARFGNKWATIARLLTGRTDNAIKNHWNSTLKRKCSAMVAPLPPENSGDPASPPPLKRAMSEGADVIVNNVSGLSLNPGSPSGSDASESNAHVFRQVPMPAPLVVETATSSAPATDLCLSLPGSDSSDGSVSNSNPAADSELIAATAIQLLPMPTAALPPPPPMVAYTPFSSDFLAVMQEMVRNEVRSYMEGLKLSGGATSHGNSGGGGSGGASGGSHGHSTLYCSQVGDGVMRASMNRI
>DH_DN11962_c2_g1_i1
MTTEDPNDFTLPDADARGSPGGEVDADAGAAAAPAGRVRGPWSPDEDAILTELVGKFGARNWSLIARGIPGRSGKSCRLRWCNQLDPSVKRKPFTEEEDQIIIAAHAVHGNKWAVIAKLLQGRTDNAIKNHWNSTLRRRYDLSKLTGDGSIDKSKASSEETLSGETNSFRTFEGRQEVNLVANQFYQCGYEAPLNETLIQPQVQPLPIMLMNHHAVEHQPIVAQAPEATKQPTISRPVARVGAFNVYQPSNNSTSNNSTSAGPLPKPVPVQGPLVHAFQPDFDISKFLGGVESEPIIPLRCGQGCCSSPTPSRAEPRKSSLLGPEFIDYEEPCSFSSHELASIATDLNNIAWIKSGLDNSFAGRMEPPTQRIDSPETSGGIGNSGQNNLRFEEGRTKLMGMMTEVLPTHMPRQTVTLPAEVEGLS
>DH_DN11785_c0_g5_i1
MENQTSKLASMSADRIKGPWSPDEDELLQKLVQRHGARNWSLISKSIPGRSGKSCRLRWCNQLSPEVEHRPFSPEEDEIIIKAHAKFGNKWATIARLLNGRTDNAIKNHWNSTLKRKFSAISGEALSSADHRPEKRMEFSPSPASPSESDISDSGAPAVEQEKEKEKESDPLTALTLSLPGIGTGSSFESCNQIQNVAESTQLSASQPYAESRAPTIKTMSFGPEFMALMQEMIREEVRNYMVEAERNGTFLGRNSARNAVFNRFAIAKSTD
>DH_DN11953_c2_g6_i1
MKERQRWTAEEDAIIRAYVKQYGPREWHLVSQRMNTPLDRDAKSCLERWKNYLKPGIKKGSLTEEEQRLVIRLQAKHGNKWKKIAAEVPGRTAKRLGKWWEVYKEKQQRAKKESCKCLEPIEGKYDRILESFAEKLVKERAPLDPTFLMTTTNGDFLHTERAPPAPPPPVPSTMMLPPWLATCNGGRPPSPSVTLSLASSTVPPPTPPAVPWLQPERGAHNIDKPLTQTPLGLGCIPSCHGGIPSFSGEQALMSDLIECCRELEEGHHALTAHKKEAAWRLKSLERQLESEKTNQKREKMDEIEAKIKALREEQKASLDRIEAEYREQLAGLRRDAEAKEQKLAEQWAAKHVRLAKFLEQMGCRPRFPEPN
>DH_DN5496_c0_g1_i1
MLPSGQRSMESDRKIAASLLPGRALAPPPPNGASNHSNAFPQGRPMHGRTTGPTRRSTRGQWTPEEDEILQKAVHRYQGKNWKKIAECFKDRTDVQCLHRWQKVLNPELIKGPWSKEEDEIIVQLVEKYGPKKWSTIAQHLPGRIGKQCRERWHNHLNPAINKEAWTQEEELILIRAHQMHGNRWAELTKYLPGRTDNAIKNHWNSSVKKKLDSYIASGLLAQFQGLPLVSHQNQQSMSTASLQVHHSSGDGSVCKNGTEAEDNSECSQVGCSQTASDNSHTAYHTREDSLLPDESDYGRMQTTSPAASCSVQYSTSLDDITFTIPDMPYEFTCPSTYLEENFSKEPQSYTAMVSNFGIISLPNVCCMELASDSSDLSGNHLLADHKQNTGHAFSYQPTGYSESGLVNDGVMASDVPGQKQKTERGCAQVTFPSEGGNRSTEN
>DH_DN11501_c1_g2_i14
MRSMKRPPAKTPSSSEASTRRRSKVGRKESSRSSKRTTMNKSDSQVDDHQGKLKKGPWTAEEDELLVRYIITQGEGGWRTLPKRAGLLRCGKSCRLRWMNYLRPNVKRGHITPDEEDLILRLHRLLGNRYLTFSLLILFSLPNFLVS
>DH_DN10906_c0_g1_i1
MRIMIKGGVWKNTEDEILKAAVMKYGKNQWARISSLLVRKSAKQCKARWYEWLDPSIKKTEWTREEDEKLLHLAKLMPTQWRTIAPIVGRTPSQCLERYEKLLDAACAKDENYEPGDDPRKLRPGEIDPNPESKPARPDPVDMDEDEKEMLSEARARLANTRGKKAKRKAREKQLEEARRLASLQKRRELKAAGIDVRQRKRKRKGIDYNAEIPFEKRPPPGFYDVIDEDRPVEQPKFPTTIEELEGERRADREARLRKQDIAKNKIAQRQDAPAAIIQANKLNDPETVRKRSKLMLPPPQISDQELEEIARMGYASDLLAGNQELVEGSGATRSLLANYSQTPRQGMTPMRTPQRTPAGKGDAIMMEAENLARLRESQTPLLGGDNPELHPSDFSGVTPRKKEVQTPNPMLTPLATPGGTGLTPRIGMTPSRDGYSFGVTPKGTPIRDELHINEDMDMHDSAKLELRRQAELKRNLRMGLSSLPEPKNEYEIAVRPLPEDTEEPEEKIEEDMSDRISREKAEEEARQQALLRKRSKVLQRELPRPPATSVELIRHSLMRADEDKSSFVPPTAIEQADEMIRKELLNLLEHDNAKYPLNDKEKKKGAKRTANGIPVIEDFDEDELKEADTFIKDEAQYLHVAMGHENESLDEFVEAHKTCLSDLMYFPTRNAYGLSSVAGSVEKLAALQNEFENVKRKMDDDNKKAQRLEKKIDVLTHGYKMRADKLKTQIELTFKQMNTAGTELDCFLALQRQEKLAASLRIKGLWEEVQKQKELEKALQKRYGDLVAELERVQQLMDEYRIQAQQLEEMEAMRQAEELAKAVVHQTEVPTSDAAEAPSAMEVDSSNDMKPDQEADTPAEEVQKTSLENVMHVDGDAAPVMDEHSTALPPEPSSKESSGNTEVGERNADAAEVSDGVLANSDYIVGENVAKDGEVNGEPISDSKVGALGVDRDQTSQPVKAEDKEALKEDGGEPVDGVNEGLTGEQV
>DH_DN2972_c0_g1_i1
MRKELSSSMVELPQAKYQTWRIHGRGRKHHLQPGRTDNDIKNYWNTRLKKKLMAKQRKEQAACRASLLEQELKREGDSFLVNQALNQVPYWEGQQLAMPIMHLNHDAYLGNQDQFTRLLTKIGGQLHDDPQLISSGMDYQYSMQDHFYVDSPHALASSSASMNSTNTNSTEWPPTEYDVNGVSLNIHQRQANQANIPTELVQLDVYLSNLLSFEGTESYTGIDIGKSSTMSTSVGSTSWADMSSLVNTPESNFDICGTWCLNLRFIVILLICHDLSVARLFTGSFLLYSI
>DH_DN11964_c4_g1_i1
MNESQQSDEMGTSWNGETYHSDTSQANGFDIPEVEFKNLELNQGLLNCSPALLDIPTSSLFQKGMGSSHSYGFMFPALHPPKRLREMESQFSGSIASTSNSFPSFDQYEDDAFGRLAPVQSLWSPSYDGDLNINRPSPIDIPGSHAPINGNSSSSEPLSEAMKLELPSLQYSATQVGSWGAPSSPLPSLESVDTLIQSPLSEHTQSNCPSPRNSGLLEAIVYESKSLKGLKKNSNQQISEASNMAGDAVESSPQHVCETKWWDTCGDPISPLSQSAASVFVDCTPVSGGSSLDEPHSAETIPCCKIKPELGDWASAGSDEKKDVSCQLEYLRPDALLDSFWFGHRIGRSQDQLITEDVGALLGEDPSHEYKQEGAFPSESNQSFGPDSSSWDNI
>DH_DN8299_c0_g1_i2
MAVSALRRVVRSIHSSGGGARLTRFSLHPPKYVEVEFSDGCAFKLSAEFLRVYSPAADSKIRSVGGEKVIFGRRYVGIMSAEPVGNYGVRLLFDDLHKTGIYTWEYFYHLGSNKFSLMRNYVKILKKHGLSRDPKRK
>DH_DN8299_c0_g1_i1
MAVSALRRVVRSIHSSGGGARLTRFSLHPPKYVEVEFSDGCAFKLSAEFLRVYSPAADSKIRSVGGEKVIFGRRYVGIMSAEPVGNYGVRLLFDDLHKTGIYTWEYFYHLGSNKFSLMRNYVKILKKHGLSRDPKRK
>FR_DN8845_c0_g1_i2
MGRSPCCEKAHTNKGAWTKEEDDRLIAYIKAHGEGCWRSLPKAAGLLRCGKSCRLRWINYLRPDLKRGNFTEEEDELIIKLHSLLGNKWSLIAARLPGRTDNEIKNYWNTHIKRKLLNRGVDPVTHRPLNEVASHPDASTTTTTTTKTISFSSPTPNLTQEEVFDLKNDKVNQQAQDQRRQICPDLNLELRISPPLPQNPERLETGARICFTCSFGIKSGQGCNCVNNVSECSSSSSSNDSSIGYDFLGLRTNAGLDYRGLEMN
>FR_DN513_c0_g1_i1
MGRAPCCEKMGLKKGPWTPDEDQILINYIRLHGHSNWRALPKLAGLLRCGKSCRLRWTNYLRPDIKRGPFTSEEEKLVIQLHAILGNRWAAIAAQLPGRTDNEIKNLWNTHLKKRLMSMGLDPQTHEPASPSCGPSSKPPASPSTRHMAQWESARLEAEARLSKESLLLWNPHSSGSNVSADSDVFLRLWNSEVGESFRKCPIKEEG
>FR_DN12050_c6_g1_i1
MRSMKRPPAKTPSSSEASTRRRSKVGRKESSRSSKRTTMNKSDSQVDDHQGKLKKGPWTAEEDELLVRYIITQGEGGWRTLPKRAGLLRCGKSCRLRWMNYLRPNVKRGHITPDEEDLILRLHRLLGNRWSLIAGRIPGRTDNEIKNYWNTHLSRKLIRQGINPRTHKPFSLPHHLIPQNAIQSNHNNNSTNHENVVAAPDNANPNSANAATNTVSQSSSSNRVAHHPVVFQTHAVSSPTAQNNNNDEDGDKSKDLTMDDDGKVIEEQYEPDKYSKATDNATTSTSGPPTCRGATTMATTAVPVLKTIGLDKDSSSNMNNQVMMCPNYSANTSLCSLQQLLNHHVNDDYGDNMLLRDNGGDDLFSYYLNPLINDDTIFPCNSIDDGNQPLQKLSVLPAAPPIQGGGGGDDSQAVTMNIISTSSSLGFHMVGGQWDDTFQS
>FR_DN8845_c1_g2_i2
MGRSPCCEKAHTNKGAWTKEEDQLLIDYIRIHGEGCWHSLPKAAGLLRCGKSCRLRWINYLRPDLKRGNFTEEDDELIIKLHSLLGNKWSLIAGRLPGRTDNEIKNYWNTHIKRKLISRGIDPQTHGPLNSTAVKASPQKLEFKPTIDPRLIPQFGLISQTIDFKSSYPDPNNTLKLIRADSGGTCNSGTTDDGQQTRRATHPRKAHEIDLELSIGLSPFRAGSNVAVSRAVSEEARSTPGKMAAPASQTASGFF
>FR_DN513_c0_g1_i2
MGRAPCCEKMGLKKGPWTPDEDQILINYIRLHGHSNWRALPKLAGLLRCGKSCRLRWTNYLRPDIKRGNFTPEEEETIIKLHEMLGNRWSTIAGKLPGRTDNEIKNVWHTHLKKRLSNPDQSNSGSTEPVRKRARKSKVSGKGEAPKKLQSEHLNCMESQDHNNNNDNDNINDDDDSGRPRSQAKIEPVSPQPCVSTSEMSSVTSTSCTSASKNDNRSEDMM
>FR_DN12050_c6_g1_i7
MRSMKRPPAKTPSSSEASTRRRSKVGRKESSRSSKRTTMNKSDSQVDDHQGKLKKGPWTAEEDELLVRYIITQGEGGWRTLPKRAGLLRCGKSCRLRWMNYLRPNVKRGHITPDEEDLILRLHRLLGNRWSLIAGRIPGRTDNEIKNYWNTHLSRKLIRQGINPRTHKPFSLPHHLIPQNAIQSNHNNNSTNHENVVAAPDNANPNSANAATNTVSQSSSSNRVAHHPVVFQTHALSSPTVQNNNNDEDGDKSKDLTMDDDGKVIEEQYEPDKYSKATDNATTSTSGPITCHGATTMATPAVPVLKTIGLDKDSSSNMNNQVMMCPNYSANTSLCSLQQLLNHHVNDDYGDNMSLRGNGDDDLFSYFLNPLINDDTIFPCNSIDDGNQPLQQLSLVPAAPPIQGGGGDDSQAVTMNIISTSSSLGFHMVGGQWDDTFQS
>FR_DN12050_c6_g1_i6
MRSMKRPPAKTPSSSEASTRRRSKVGRKESSRSSKRTTMNKSDSQVDDHQGKLKKGPWTAEEDELLVRYIITQGEGGWRTLPKRAGLLRCGKSCRLRWMNYLRPNVKRGHITPDEEDLILRLHRLLGNRWSLIAGRIPGRTDNEIKNYWNTHLSRKLIRQGINPRTHKPFSLPHHLIPQNAIQSNHNNNSTNHENVVAAPDNANPNSANAATNTVSQSSSSNRVAHHPVVFQTHALSSPTVQNNNNDEDGDKSKDLTMDDDGKVIEEQYEPDKYSKATDNATTSTSGPITCHGATTMATPAVPVLKTIGLDKDSSSNMNNQVMMCPNYSANTSLCSLQQLLNHHVNDDYGDNMSLRGNGDDDLFSYFLNPLINDDTIFPCNSIDDGNQPLQQLSLVPAAPPIQGGGGDDSQAVTMNIISTSSSLGFHMVGGQWDDTFQS
>FR_DN11773_c1_g1_i1
MRKPCCAKEGTNKGAWSKDEDQKLINYIKFHGEGCWHSVPKAAGLERCGKSCRLRWTNYLRPDIKRGNFAQDEEDLIIKLHALLGNRWSLIAGRLPGRTDNEVKNYWNSHIRKKLIRMGIDPNNHKLRQHLPCRKTPQQTPISFTANSSESKKNNASGKQLPSSKSQGKNHANDQDATSEDIALRYIKEETSQILNLNLELRIAMPLDPGK
>FR_DN11773_c1_g1_i2
MRKPCCAKEGTNKGAWSKDEDQKLINYIKFHGEGCWHSVPKAAGLERCGKSCRLRWTNYLRPDIKRGNFAQDEEDLIIKLHALLGNRWSLIAGRLPGRTDNEVKNYWNSHIRKKLIRMGIDPNNHKLRQHLPCRKTPQQTPISFTANSSESKKNNASGKQLPSSKSQGKNHANDQDATSEDIALRYIKEETSQILNLNLELRIAMPLDPGK
>FR_DN11773_c1_g1_i5
MRKPCCDKEGTNKGAWSQQEDQKLIDYIKIHGEGCWHSLPKAAGLERCGRSCRLRWINYLRLDIKRGNFAQDEEDLIIKLHALLGNRWSLIAGRLPGRTDNEVKNYWNSHIRKKLIRMGIDPNNHKLRQHLPCRKTPQQTPISFTANSSESKKNNASGKQLPSSKSQGKNHANDQDATSEDIALRYIKEETSQILNLNLELRIAMPLDPGK
>FR_DN11773_c1_g1_i4
MRKPCCDKEGTNKGAWSQQEDQKLIDYIKIHGEGCWHSLPKAAGLERCGRSCRLRWINYLRLDIKRGNFAQDEEDLIIKLHALLGNRWSLIAGRLPGRTDNEVKNYWNSHIRKKLIRMGIDPNNHKLHQHLPCLRTPQQTPISFIATSSESKKNNAMSSKQLPSSNSHGKNHANDQDATSENTGLSYIKEETSQILNLNLELTIAMPLDPGK
>FR_DN16998_c0_g1_i1
MGRSPCCAKEGLNRGAWTAMEDKILTEYIKVHGEGRWRNLPKRAGLKRCGKSCRLRWLNYLRPDIKRGNITPDEEELIIRLHKLLGNRWSLIAGRLPGRTDNEIKNYWNTNLSKRVNQHCKTSSSTTKQQQKKFRIDQQ
>FR_DN7175_c0_g1_i1
MKAETCVVRNNKVSTCQSKKQQETDQEELRRGPWTLEEDTLLIHYVRCHGEGRWNLLAKTAGLKRTGKSCRLRWLNYLKPDIKRGNLTPQEQLLILELHSKWGNRWSKIAAHLPGRTDNEIKNYWRTRVQKQARQLNMESNSQSFIDAIRCFYMPRLVQKIEQSSTSCATLNSEASSPSSPTKFPEFPTGCTKNSTYCSINTLSNMPEIPHQQTSASSPYARGKTVNVAEDCYNVDSSSYDMELSSMSALTDCHMPGQDWLGDDMAEYGMWDLDDMAEY
>FR_DN8845_c1_g1_i1
MGRSPCCEKAHTNKGAWTKEEDQRLIDYIRVHGEGCWRSLPKAAGLLRCGKSCRLRWINYLRPDLKRGNFAEEEDELIIKLHSLLGNKWSLIAARLPGRTDNEIKNYWNTHI
>FR_DN11213_c2_g3_i6
MAAEKSKKLESRPSVKRVVVNKGAWTAEEDKRLADYIHSHGPKKWKTVALRAGLNRCGKSCRLRWLNYLRPNIKRGNISQEEEDLILRLHKLLGNRWSLIAGRLPGRTDNEIKNYWNSHLSKKVNRQITPKYMEFPGPPVPVPIPVAPAPPQNEIRGHDDLPATGDINGASGSDITFDVTDLFDFSSEPTFGFDWVNKFLQLDDDPSN
>FR_DN12039_c10_g1_i2
MTCEDPSDSTLPDIAAATATTEADGNPNDDGDSAGGATAVASGRVRGPWSPEEDAILTELVSKFGARNWSVIARGIPGRSGKSCRLRWCNQLDPGVKRKPFSEEEDQLIIAAHAEHGNKWASIAKLLPGRTDNAIKNHWNSTLRRRYDLCKSTGDASVDKNKASSEETVSGETNSFKAFEGTQDTSVDVNQSYPSSYQALLNDPPIRSETQHYLMSDNHHVILYPPIVAYAAEATEQPTLARPVARVGAFNVYRSSFNSTTTLPLPKPVPVRGPLVHSSQPDLGISRFLDGVQCEPIIPMQCGHGCCTTSAGGESRSSLLGPEFVEYDEPPSFSNHELASIATDLNNIAWIKSGLDDGSTRRTEMSFQGRDSED
>FR_DN8845_c1_g2_i1
MACLLWVIFLAGLHRCGKSCRLRWINYLRPDLKRGNFTEEDDELIIKLHSLLGNKWSLIAGRLPGRTDNEIKNYWNTHIKRKLISRGIDPQTHGPLNSTAVKASPQKLEFKPTIDPRLIPQFGLISQTIDFKSSYPDPNNTLKLIRADSGGTCNSGTTDDGQQTRRATHPRKAHEIDLELSIGLSPFRAGSNVAVSRAVSEEARSTPGKMAAPASQTASGFF
>FR_DN11941_c2_g1_i1
MAEGEVNAEEWCSENKQSAAASTSSISEGSGSVSLKSSGVSSPTATSPLHRRTTGPIRRAKGGWTPEEDETLRNAVATFKGKSWKKIAEFFPDRSEVQCLHRWQKVLNPELVKGPWTQQEDEQIVELVAKYGPTKWSVIAKSLPGRIGKQCRERWHNHLNPDIKKDAWTLEEELALINAHRIHGNKWAEIAKVLPGRTDNAIKNHWNSSLKKKLDFYYATGKLPPVAKSSLQNNADRPTSSGGMEVCSNKHSDPSAETVSGATDFSRQEVAKTQLDFSSKIQETGASSLPPDDSTYSQVAERPPYIDCSCGNRNSFPIVDNCRSNDRVDQNKVANAPIRPVYPTYGSLYYEPSQLGSLSPSESTSVNASVQPDCSSAPGTSQVGFFTPPCVKSNGFSVHSPEFVLRIAARTFRNTPSIIRKRKAEVQALPEKDGKPDEDPTEKRCLSSTEQHAVGTGIDEAEHHEDTFPTPPSRTSVASEFCTGKPFNASPPYRLRSKRTAIVKSIEKQLEFTLGRDKVETDTKSMAQQFKENTPVREDMSHSNMGVT
>FR_DN11143_c1_g1_i1
MNSNSNNSGCSSNLTSVNRKEVDRIKGPWSPEEDEALTRLVQKHGPRNWSLISKSIPGRSGKSCRLRWCNQLSPQVEHRAFTPEEDETIIRAHARFGNKWATIARLLNGRTDNAIKNHWNSTLKRKCSAMLTETHSGEPLPEFDLPPLKRAMSDGADVILKNVSGLSLNPGSPSGSDASETSTHVYRPIPRSGPVIMETATSSPAPVMVAPATDLCLSLPGSDSSDGSVSNSNQNPPADPEPMTAATPIQLLPMSMAVSPPMPVPPPAYAPFGAEFLAVMQDMVRKEVRSYMAGLEQSGGGNIYNQSSGFCSQAADGVMRAAMKRIGIGKIE
>FR_DN11143_c1_g2_i1
MITNIPRIKGPWSPEEDEALTRLVQKHGPRNWSLISKSIPGRSGKSCRLRWCNQLSPQVEHRPFTHEEDNTILRAHARFGNKWATIARLLTGRTDNAIKNHWNSTLKRKCSAMVAPLPPENSGDPASPPPLKRAMSEGADVIVNNVSGLSLNPGSPSGSDASESNAHVFRQVPMPAPLVVETATSSAPATDLCLSLPGSDSSDGSVSNSNPAADSELIAATAIQLLPLPTAALPPPPPMVAYTPFSSDFLAVMQEMVRNEVRSYMEGLKLSGGATSHGNSSGGGSGGASGGSHGHSTLYCSQVGDGVMRASMNRI
>FR_DN20154_c0_g1_i1
MTTEDPNDFTLPDADARGSPGGEVDADAGAAAAPAGRVRGPWSPDEDAILTELVGKFGARNWSLIARGIPGRSGKSCRLRWCNQLDPSVKRKPFTEEEDQIIIAAHAVHGNKWAVIAKLLQGRTDNAIKNHWNSTLRRRYDLSKLTGDGSIDKSKASSEETLSGETNSFRTFEGRQEVNLVANQFYQCGYEAPLNETLIQPQVQPLPIMLMNHHAVEHQPIVAQAPEATKQPTISRPVARVGAFNVYQPSNNSTSNNSTSAGPLPKPVPVQGPLVHAFQPDFDISKFLGGVESEPIIPLRCGQGCCSSPTPSRAEPRKSSLLGPEFIDYEEPCSFSSHELASIATDLNNIAWIKSGLDNSFAGRMEPPTQRIDSPETSGGIGNSGQNNLRFEEGRTKLMGMMTEVLPTHMPRQTVTLPAEVEGLS
>FR_DN11156_c1_g2_i1
MENQTSKLASMSADRIKGPWSPDEDELLQKLVQRHGARNWSLISKSIPGRSGKSCRLRWCNQLSPEVEHRPFSPEEDEIIIKAHAKFGNKWATIARLLNGRTDNAIKNHWNSTLKRKFSAISGEALSSADLRPEKRMEFSPSPASPSESDISDSGAPAVEQEKEKEKESDPLTALTLSLPGIGTGSSFESCNQIQNVAESTQLSASQPYAESRAPTIKTMSFGPEFMALMQEMIREEVRNYMVEAERNGTFLGRNSARNAVFNRFAIAKSTD
>FR_DN61_c0_g1_i1
MKERQRWTAEEDAIIRAYVKQYGPREWHLVSQRMNTPLDRDAKSCLERWKNYLKPGIKKGSLTEEEQRLVIRLQAKHGNKWKKIAAEVPGRTAKRLGKWWEVYKEKQQRAIKESCKRLEPIEGKYDRILESFAEKLVKERAPLDPTFLMTTTNGDFLHTERAPPTPPPPVPSTMMLPPWLATCNGGRPPSPSVTLSLASSTVPPPTPPAVPWLQPERGAHNIDKPLTQTPLGLGCIPSCHGGIPSFSGEQALMSDLIECCRELEEGHHALTAHKKEAAWRLKSLERQLESEKTNQKREKTDEIEAKIKALREEQKASLDRIEAEYREQLAGLRRDAEAKEQKLAEQWAAKHVRLAKFLEQMGCRPRFPEPN
>FR_DN11773_c1_g1_i7
MRKPCCDKEGTNKGAWSQQEDQKLIDYIKIHGEGCWHSLPKAAGLERCGRSCRLRWINYLRLDIKRGNFAQDEEDLIIKLHALLGNRSIPYIPLCLSLSLSLSLSRSLAKTFHFGVDLSFLEEILRGGYMTVRKTSLHVYVNVVSLNLLG
>FR_DN11644_c3_g3_i1
MNYLRPDIKRGNITPDEEDLIIRLHGLLGNRWSLIAGRLPGRTDNEIKNYWNTHLSKRLRSQGTDPNTHKKLPESELEKLASNNNKMRGRSTSTTKGKAQKLNQIHKKEVLIENKNDTNNGREEIRERTKIHLPKPIRVTSIVPPTRSDSNGSFETNVSTTIASPSQSQSQSQPVNHGFTLFDQDNVMLDDVPWLSNNDTNIMDDDGHGHGLDQFMMMDVIQPYDSHDQDDVTPPDESMQLEKLYEEYLQLIKADHDHDRDGDGDGDAQLNSLTESFLI
>FR_DN12050_c6_g1_i4
MRSMKRPPAKTPSSSEASTRRRSKVGRKESSRSSKRTTMNKSDSQVDDHQGKLKKGPWTAEEDELLVRYIITQGEGGWRTLPKRAGLLRCGKSCRLRWMNYLRPNVKRGHITPDEEDLILRLHRLLGNRYLTFSLLILFSLPNFLVS
>FR_DN11773_c1_g1_i6
MRKPCCDKEGTNKGAWSQQEDQKLIDYIKIHGEGCWHSLPKAAGLERCGRSCRLRWINYLRLDIKRGNFAQDEEDLIIKLHALLGNRSIPYIPLCLSLSLSLSLSLSCKDFPFWCRSFFS
>FR_DN11213_c2_g3_i2
MAAEKSKKLESRPSVKRVVVNKGAWTAEEDKRLADYIHSHGPKKWKTVALRAGLNRCGKSCRLRWLNYLRPNIKRGNISQEEEDLILRLHKLLGNRYDAWWSRHMFAARVKCLVPLRFLYKH
>FR_DN11879_c2_g1_i1
MRIMIKGGVWKNTEDEILKAAVMKYGKNQWARISSLLVRKSAKQCKARWYEWLDPSIKKTEWTREEDEKLLHLAKLMPTQWRTIAPIVGRTPSQCLERYEKLLDAACAKDENYEPGDDPRKLRPGEIDPNPESKPARPDPVDMDEDEKEMLSEARARLANTRGKKAKRKAREKQLEEARRLASLQKRRELKAAGIDVRQRKRKRKGIDYNAEIPFEKRPPPGFYDVIDEDRPVEQPKFPTTIEELEGERRADREARLRKQDIAKNKIAQRQDAPAAIIQANKLNDPETVRKRSKLMLPPPQISDQELEEIARMGYASDLLAGNQELVEGSGATRSLLANYSQTPRQGMTPMRTPQRTPAGKGDAIMMEAENLARLRESQTPLLGGDNPELHPSDFSGVTPRKKEVQTPNPMLTPLATPGGTGLTPRIGMTPSRDGYSFGVTPKGTPIRDELHINEDMDMHDSAKLELRRQAELKRNLRMGLSSLPEPKNEYEIAVRPLPEDTEEPEEKIEEDMSDRISREKAEEEARQQALLRKRSKVLQRELPRPPATSVELIRHSLMRADEDKSSFVPPTAIEQADEMIRKELLNLLEHDNAKYPLNDKEKKKGAKRTANGIPVIEDFDEDELKEADTFIKDEAQYLHVAMGHENESLDEFVEAHKTCLSDLMYFPTRNAYGLSSVAGSVEKLAALQNEFENVKRKMDDDNKKAQRLEKKIDVLTHGYKMRADKLKTQIELTFKQMNTAGTELDCFLALQRQEKLAASLRIKGLWEEVQKQKELEKALQKRYGDLVAELERVQQLMDEYRIQAQQLEEMEAMRQAEELAKAVVHQTEVPTSDAAEAPSAMEVDSSNDMKPDQEADTPAEEVQKTSLENVMHVDGDAAPVMDEHSTALPPEPSSKESSGNTEVGERNVDAAEVSDGVLANSDYIVGENVAKDGEVNGEPISDSKVEALGVDRDQTSQPVKAEDKEALKEDGGEPVDGVNEGLTGEQV
>FR_DN11213_c2_g3_i5
MAAEKSKKLESRPSVKRVVVNKGAWTAEEDKRLADYIHSHGPKKWKTVALRAGLNRCGKSCRLRWLNYLRPNIKRGNISQEEEDLILRLHKLLGNRHMFAARVKCLVPLRFLYKY
>FR_DN8845_c0_g1_i1
MINGFLLASPRWSLIAARLPGRTDNEIKNYWNTHIKRKLLNRGVDPVTHRPLNEVASHPDASTTTTTTTKTISFSSPTPNLTQEEVFDLKNDKVNQQAQDQRRQICPDLNLELRISPPLPQNPERLETGARICFTCSFGIKSGQGCNCVNNVSECSSSSSSNDSSIGYDFLGLRTNAGLDYRGLEMN
>FR_DN19115_c0_g1_i1
MDFLSPSASLKPPPTPTPALELSLSSAFTDHAGEITKMGFQIWTPSPSSTPPLTPSEMGDPRGQKFHENDGGERKGTGNGATKLCTRGHWRSAEDAKLKELVSLYGPQNWNLIAEKLGGRSGKSCRLRWFNQLDPRINRRAFSDEEEERLKAAHR
>FR_DN8198_c0_g1_i2
MAVSALRRVVRSIHSSGGGARLTRFSLHPPKYVEVEFSDGCAFKLSAEFLRVYSPAADSKIRSVGGEKVIFGRRYVGIMSAEPVGNYGVRLLFDDLHKTGIYTWEYFYHLGSNKFSLMRNYVKILKKHGLSRDPKRK
>FR_DN353_c0_g1_i1
MQQAELLRSLAVRVNVENTDQSLESAWKVIENFFGKSKDSEELKNELAEVGLQLDDIKDLVKELRSSDRIQPCQRHPDVYESPSCSEYSTGSTVMSTPASEQGEQSQAEICTMHEDVGAASQSVHLGDNEGVDVSGNKALPCATTDKVFSSPVQEIPLFRSLASTIPSPQFSESERHFLLKTLGLESPASNTITNPLHSPPCRKALLQGR
>BR_DN15237_c0_g1_i3
MGRSPCCEKAHTNKGAWTKEEDDRLIAYIKAHGEGCWRSLPKAAGLLRCGKSCRLRWINYLRPDLKRGNFTEEEDELIIKLHSLLGNKWSLIAARLPGRTDNEIKNYWNTHIKRKLLNRGVDPVTHRPLNEVASHPDASTTTTTTTKTISFSSPTPNLTQEEVFDLKNDKVNQQAQDQRRQICPDLNLELRISPPLPQNPERLETGARICFTCSFGIKSGQGCNCVNNVSECSSSSSSNDSSIGYDFLGLRTNAGLDYRGLEMN
>BR_DN8713_c0_g1_i2
MGRSPCCEKAHTNKGAWTKEEDDRLIAYIKAHGEGCWRSLPKAAGLLRCGKSCRLRWINYLRPDLKRGNFTEEEDELIIKLHSLLGNKWSLIAGRLPGRTDNEIKNYWNTHIKRKLLNRGIDPVTHRPLNGVASHPDSSTTTSATPATSPTPPPPKTISFSSPIKTPKQEEFLGFKDEIMNQQMQEPMRERCPDLNLELRISPPYQENPEPLKTGATICFTCSLGLKSSKDCNCSKNIGGCSGSSSNGIGSSIGYDFLGLR
>BR_DN15283_c3_g1_i1
MGRAPCCEKMGLKKGPWTPDEDQILINYIRLHGHSNWRALPKLAGLLRCGKSCRLRWTNYLRPDIKRGNFTPEEEETIIKLHEMLGNRWSTIAGKLPGRTDNEIKNVWHTHLKKRLSNPDQSNSGSTEPVRKRARKSKVSGKGEAPKKLQSEHLNCMESQDHNNNNDNDNINDDDDSGRPTSQAKIEPVSPQPCVSTSEMSSVTSTSCTSASKNDNRSEDMMGGYFGDFSDINDDFWREVLAIEDTAMSSEEHLPRCDPNISSDHLMAEPVLKFGSEVDGDEMDFFWHNLLMRTSNELPEFSEIAL
>BR_DN9536_c0_g1_i2
MGRPPCCDKVGVKKGPWTPEEDIILVSYIQEHGPGNWRAVPTNTGLRRCSKSCRLRWTNYLRPGIKRGNFTEQEERMIIHLQALLGNRWAAIASYLPQRTDNDIKNYWNTHLKKKLKKQEGGRDGQKPPSSQEGLSSNSSSSTSSSCNKGQWERRLQTDIQMAKQALCEALSIDKPTTQPGPTKNTYASCADNIARLLESWMVRNKPPSSSKFTLSQEHSTQNYYSNKDRLTFGFGTWSGSGSGSGSGLSSINQAAPPDPGFDSIFGSNSNSNSEPVSVEESKPRLAVAEQAAPLSLLEKWLFEEGAISHEGQEHGGVLDISMDDDTAPQLF
>BR_DN9536_c0_g1_i1
MGRPPCCDKVGVKKGPWTPEEDIILVSYIQEHGPGNWRAVPTNTGLRRCSKSCRLRWTNYLRPGIKRGNFTEQEEKMIIHLQALLGNRWAAIASYLPQRTDNDIKNYWNTHLKKKLKKQEGGRDGQKPPSSQEGLSSNSSSSTSSSCNKGQWERRLQTDIQMAKQALCEALSIDKPTTQPGPTKNTYASCADNIARLLESWMVRNKPPSSSKFTLSQEHSTQNYYSNKDRLTFGFGTWSGSGSGSGSGLSSINQAAPPDPGFDSIFGSNSNSNSEPVSVEESKPRLAVAEQAAPLSLLEKWLFEEGAISHEGQEHGGVLDISMDDDTAPQLF
>BR_DN13527_c2_g1_i1
MIEMPSESGNRKASKCRKTSPCSEEATSGGHLSGEGPLKKGPWTSAEDAILVDYVTKHGEGNWNAVQKHSGLSRCGKSCRLRWANHLRPDLKKGAFTPEEEARIIELHAKLGNKWARMAAELPGRTDNEIKNYWNTRIKRLQRAGLPIYPPEIRVQAMNESQQSDEMGTSWNGETYHSDTSQANGFDIPEVEFKNLELNQGLLNCSPALLDIPTSSLFQKGMGLSHSYGFMFPALHPPKRLREMESQFSGSIASTSNSFPSFDQYEDDAFGRLAPVQSLWSPSYDGDLNINRPSPIDIPGSHAPINGNSSSSEPLSEAMKLELPSLQYSATQVGSWGAPSSPLPSLESVDTLIQSPLSEHTQSNCPSPRNSGLLEAIVYESKSLKGLKKNSNQQISEASTMAGDAVESSSQHVCETKWWDTCGDPISPLSQSAASVFVDCTPVSGGSSLDEPHSAETIPCCKIKPELGDWASAGSDEKKDVSCQLEYLRPDALLDSFWFGHRIGRSQDQLITEDVGALLGEDPSHEYKQEGAFPSESNQSFGPDSSSWDNI
>BR_DN15428_c2_g1_i1
MGRSPCCEKAHTNKGAWTKEEDQLLIDYIRIHGEGCWHSLPKAAGLLRCGKSCRLRWINYLRPDLKRGNFTEEDDELIIKLHSLLGNKWSLIAGRLPGRTDNEIKNYWNTHIKRKLISRGIDPQTHGPLNSTVTATAVKASPQKLEFKPTIDPRLIPQFGLISQTINFKSSYPDPNNTLKLIRADSGGTCNSGTTDDGQQTRRATHPQKAHEID
>BR_DN15292_c7_g3_i4
MGRPPCCDKGVKKGPWTPEEDILLVSYIQEHGPGNWRAVPTNTGLLRCSKSCRLRWTNYLRPGIKRGNFTDQEEKMIIHLQALLGNRWAAIASYLPQRTDNDIKNYWNTHLKKKLKKQLSDHQQHQILRSDGLFSSSPSSPDQNQSSSGRGQWEKKLQTDIHMAKQALCDALSSTDQKPTINLFPLLINNSSSTQCDSPNNQKQGHLSTTYASSTENIAKLLQSWSRDAPKKTLSSHSSEELAQTEEKMACDEVFRSVFGPLESTESPNSEFSQTVSPEASFFEHESKPFCDAGAGQNKLSLLEKWLFEDCSMQQHCGTHHAPQDQELSDMPLQENVDFLEGD
>BR_DN13527_c2_g2_i1
MTSDSENRKSSRCRKTSPSSEEASSGGLSSSGTPLKKGPWTAAEDAILVDYVTKHGEGNWNAVQKYSGLQRCGKSCRLRWANHLRPDLKKGAFTPEEEAYIIELHAKMGNKWARMAAELPGRTDNEIKNYWNTRIKRLQRAGLPIYPPEIRVQVLNDSQQSEDMVSYRNGETHHSDASQTNGFEIPDVEFKNLELDHGLLNCSPALLDIPTSSLLHKGIGSPHGYGLMFPALHPHKRLREMETQFHSCVGSTSNTFASFDQFENDAFGRLAPVQSLWSPSSYEPDLNINQPSSIDIPGSHVPTNGNSSSSEPLSEAMKLELPSFQYSASQVSGWATPSSPLPSLESVDTLIQSPLSEHTQSNCPSPRSSSLLEAIVYESKSLKELKNNSCQPISEASNMAGDGVESSSPNVCETKWDGFGDPISPLSHSAASVFVDYAPASGGSSSDEPQSAETAPGCKSKPETANWVSAEWDEKKDGCDELEYLSPDALLDSFWFGHRIGRSKDQTITEDLGELLGDDLSCEHKQVGDPPSESNQSFGAGSSTWDNISSFYQLSKND
>BR_DN9020_c0_g1_i1
MGRSPCCAKEGLNRGAWTAMEDKILTEYIKVHGEGRWRNLPKRAGLKRCGKSCRLRWLNYLRPDIKRGNITPDEEELIIRLHKLLGNRWSLIAGRLPGRTDNEIKNYWNTNLSKRVNQHCKTSSSTTKQQQKKSRIDQQNKKLVADSGPTLTPASSVVRTKAVRCTKVFINPPDPPQPSTDSMYLQPNSIGHDNGECLLEHISLAGVPEEENKIDMDFMGNNLDVGDFSLISEILDSDNFSNIFDFSNETCNGDDTNNNSSNELSPNSPEYHPFVFSQEMLEDWLGDQQL
>BR_DN15182_c2_g1_i2
MRSMKRPPAKTPSSSEASTRRRSKVGRKESSRSSKRTTMNKSDSQVDDHQGKLKKGPWTAEEDELLVRYIITQGEGGWRTLPKRAGLLRCGKSCRLRWMNYLRPNVKRGHITPDEEDLILRLHRLLGNRWSLIAGRIPGRTDNEIKNYWNTHLSRKLIRQGINPRTHKPFSLPHHLIPQNAIQSNHNNNSTNHENVVAAPDNANPNSANAATNTVSQSSSSNRVAHHPVVFQTHALSSPTVQNNNNDEDGDKSKDLTMEDDGKVIEEQYEPDKYSKATDNATTSTSGPITCHGATTMATTAVPVLKTIGLDKDSSSNMNNQVMMCPNYSANTSLCSLQQLLNHHVNDDYGDNMSLRGNGDDDLFSYFLNPLINDDTIFPCNSIDDGNQPLQQLSLVPAAPPIQGGGGDDSQAVTMNIISTSSSLGFHMVGGQWDDTFQS
>BR_DN13527_c2_g1_i2
MIEMPSESGNRKASKCRKTSPCSEEATSGGHLSGEGPLKKGPWTSAEDAILVDYVTKHGEGNWNAVQKHSGLSRCGKSCRLRWANHLRPDLKKGAFTPEEEARIIELHAKLGNKWARMAAELPGRTDNEIKNYWNTRIKRLQRAGLPIYPPEIRVQAMNESQQSDEMGTSWNGETYHSDTSQANGFDIPEVEFKNLELNQGLLNCSPALLDIPTSSLFQKGMGLSHSYGFMFPALHPPKRLREMESQFSGSIASTSNSFPSFDQYEDDAFGRLAPVQSLWSPSYDGDLNINRPSPIDIPGSHAPINGNSSSSEPLSEAMKLELPSLQYSATQVGSWGAPSSPLPSLESVDTLIQSPLSEHTQSNCPSPRNSGLLEAIVYESKSLKGLKKNSNQQISEASTMAGDAVESSSQHVCETKWWDTCGDPISPLSQSAASVFVDCTPVSGGSSLDEPHSAETIPCESSCSI
>BR_DN14347_c5_g2_i5
MRKPCCAKEGTNKGAWSKDEDQKLINYIKVHGEGCWHSVPKAAGLERCGKSCRLRWTNYLRPDIKRGNFAQDEEDLIIKLHALLGNRWSLIAGRLPGRTDNEVKNYWNSHIRKKLIRMGIDPNNHKLHQHLRCRKTPQQTPISFTANSSESKKNNASGKQLPSSKSHGKNHANDQDATSEDIALRYIKEETSQILNLNLELRIAMPLDPGK
>BR_DN14347_c5_g2_i4
MRKPCCAKEGTNKGAWSKDEDQKLINYIKVHGEGCWHSVPKAAGLERCGKSCRLRWTNYLRPDIKRGNFAQDEEDLIIKLHALLGNRWSLIAGRLPGRTDNEVKNYWNSHIRKKLIRMGIDPNNHKLHQHLRCRKTPQQTPISFTANSSESKKNNASGKQLPSSKSHGKNHANDQDATSEDIALRYIKEETSQILNLNLELRIAMPLDPGK
>BR_DN14347_c5_g2_i2
MRKPCCAKEGTNKGAWSKDEDQKLINYIKVHGEGCWHSVPKAAGLERCGKSCRLRWTNYLRPDIKRGNFAQDEEDLIIKLHALLGNRWSLIAGRLPGRTDNEVKNYWNSHIRKKLIRMGIDPNNHKLHQHLRCRKTPQQTPISFTANSSESKKNNASGKQLPSSKSHGKNHANDQDATSEDIALRYIKEETSQILNLNLELRIAMPLDPGK
>BR_DN14347_c5_g2_i1
MRKPCCAKEGTNKGAWSKDEDQKLINYIKVHGEGCWHSVPKAAGLERCGKSCRLRWTNYLRPDIKRGNFAQDEEDLIIKLHALLGNRWSLIAGRLPGRTDNEVKNYWNSHIRKKLIRMGIDPNNHKLHQHLRCRKTPQQTPISFTANSSESKKNNASGKQLPSSKSHGKNHANDQDATSEDIALRYIKEETSQILNLNLELRIAMPLDPGK
>BR_DN3342_c0_g1_i1
MDKKSGNTSQKGVMMKSTVNNPHDHHHHHNHSSSSSDVSDDDQMELRRGPWTVEEDLTLINYIAAHGEGRWNSLARCAGLKRTGKSCRLRWLNYLRPDVRRGNITLEEQLLILELHSRWGNRWSKIAQYLPGRTDNEIKNYWRTRVQKHAKQLKCDVNSKQFKDTMRYLWMPRLVERIQAAAAANGTTTPSIGTSTTTTTAYSDLINPSVGASATNNFTHAPINSNFTPENSANSSDSFGTQVSDLTDYYGLSGNNPSANQDYHPQIHQVNYGVDNSLTSPNCGYFHNQGMDYHHHQAPNTSSLNAQQQWSVSNGDTNDIWWNAEDIYFLQQQFNNNL
>BR_DN14347_c5_g1_i1
MRKPCCDKEGTNKGAWSQQEDQKLIDYIKIHGEGCWHSLPKAAGLERCGRSCRLRWINYLRLDIKRGNFAQDEEDLIIKLHALLGNRWSLIAGRLPGRTDNEVKNYWNSHIRKKLIRMGIDPNNHKLHQHLPCLRTPQQTPISFIATSSESKKNNATSSKQLPSSNSHGKNHANDQDATSENTGLSYIKEETSQILNLNLELTIAMPLDPGK
>BR_DN15399_c4_g1_i5
MKAETCVVRNNKVSTCQSKKQQETDQEELRRGPWTLEEDTLLIHYVRCHGEGRWNLLAKTAGLKRTGKSCRLRWLNYLKPDIKRGNLTPQEQLLILELHSKWGNRWSKIAAHLPGRTDNEIKNYWRTRVQKQARQLNMESNSQSFIDAIRCFYMPRLVQKIEQSSTSCATLNSEASSPSSPSKFPEFPTGCTKNSTYCSINTLSNMPEIPHQQTSASSPYARGKTVNVAEDCYNVDSSSYDMELSSMSALTDCHMPGQDWLGDDMAEYGMWDLDELWPFRK
>BR_DN23_c0_g1_i1
MTNNGGGEGGGGGGVLKKGPWSAGEDAVLIDYVKKHGEGNWNAVQRNTGLQRCGKSCRLRWANHLRPNLKKGAFSSDEERIIIDLHSKLGNKWARISAHLPGRTDNEIKNYWNTRVKRRLRQGLPLYPNEIQSSQQPPPPHPHPQTPHLHLHKTISNNPTTTLPLFDPVSLSSSLFTRDHPPPFLPSHPIKRLSPFLGRTVSAPSQLGIFQPNPIGFRFDPGQTQIEGGDPGLSLYHCRSSSFDGLCYELPSNQYCQKVTDDDLEYEEVKIDASNNVVRTNSGLLDDLLHEAQEKIGGGSLKRQKVECGFQWDISSSENSSTGIVKKEESEEQQMTPTNDDLLNTLELIPSLVRVPNWCSDGCQESSVGQSSVVSPDDNYNGLDHLLQLSPFSAASPINYDHVNEDDDNRNSSRYAWDNLPGIC
>BR_DN13578_c4_g6_i1
MGRAPCCDKANVKKGPWSPEEDAKLKAYIEQHGTGGNWIALPQKIGLKRCGKSCRLRWLNYLRPNIKHGGFTEEEENIICSMYIAIGSRWSIIATQLPGRTDNDIKNYWNTRLKKKLMAKQRKEQAACHTGLLGQELKREGSSFLVNHTLNQIPYWAEQPLAVPMMHPHRDAHLAGQDELTGLLMKVGGQLYNDPQLMNNVINYQYPTQDQLYVDSSDAITTSGASVN
>BR_DN15237_c1_g2_i1
MGRSPCCEKAHTNKGAWTKEEDQRLIDYIRVHGEGCWRSLPKAAGLLRCGKSCRLRWINYLRPDLKRGNFAEEEDELIIKLHSLLGNKWSLIAARLPGRTDNEIKNYWNTHI
>BR_DN14978_c3_g2_i6
MAAEKSKKLDSRPSVKRIVVNKGAWTAEEDKRLADYIHSHGPKKWKTVALRAGLNRCGKSCRLRWLNYLRPNIKRGNISQEEEDLILRLHKLLGNRWSLIAGRLPGRTDNEIKNYWNSHLSKKVNRQITPKYMEFPAPPVPVPVPVAPAPPQNEIRGHDDLPATGDINGASGSDITFDVTDLFDFSSEPTFGFDWVNKFLQLDDDPSN
>BR_DN12680_c0_g6_i1
MLPSGQRSMESDRKIAASLLPGRALAPPPPNGASNHSNAFPQGRPMHGRTTGPTRRSTRGQWTPEEDEILQKAVHRYQGKNWKKIAECFKDRTDVQCLHRWQKVLNPELIKGPWSKEEDEIIVQLVEKYGPKKWSTIAQHLPGRIGKQCRERWHNHLNPAINKEAWTQEEELILIRAHQMHGNRWAELTKYLPGRTDNSIKNHWNSSVKKKLDSYIASGLLAQLQGLPLVSHQSHQSVPSASLLAHHSSTTDGAEAEDNSECSQVGCSQTASDMSNTPCQTREDFVLSEESDHGKVQTTSPTASCSIQYCTSLDDITITIPDTPYDFSCPKYLEESFSRDRGTYKTGYWNFGANGLPNAAPFEFAAESSNTSGTQFVADQNHEIIHSHFHQSTEHNVLALIDDRAIVSDVPGLKHATKECKAMVTFPQEGGDRTSSNLSKCSNIMDRYSELLSFQSGFRLLGTEESVALQSYNPLKTTEAEASHCQHISSIPLEVAVGNDGLALSQAQEAVANAGFIHAHNHSASICHDHIHVGLKGADGLESSRLVPVNAFGSETSDSQRSHPVIQQAVECRAEQAGGTLCYEPPRFPSLEIPFFSCDLAQSGTDMLQDYSPLGIRQLMLPSVDTLTPMKLWDSPSSGGTSPDAVLKSAAKTFAHTPSILKKRHRDLLSPLSPFSERRYDKKLGSDPNQGFLCTSRLTKEFSRLDVLVSDSLPHDQNNTSSVEGKENICPASTLEEDCIKNNKADSDNGGILEPEATIAAYENYASETPRGILVERSLSDTQFSTPDGAGPKSGLKSSERPSGAGKSSKNTCKKGAISEAGADKAGTAASPCSLGERKQGNNFAISVQSVTAISTEMVDSLISEVGAENLNIFGGTPFRRSIESPSAWKSPWYFSSLSPGPRIDTDITIEDIGIFMSPGMGSMDAIGLMKQINEQSADAFADAREALGSETPESILGQRILKSQNRERESDNAVGSQHESRVHLAANIMTERRILDFGECTPAKSGEKRKSVTAASLSSPSSCLLKNYR
>BR_DN12643_c3_g2_i6
MVQEDIRKGPWAEQEDLQLICFVGLFGDRRWDFIAKVSGLKRTGKSCRLRWVNYLHPGLKRGKLTPHEEKLVLELHSEWGNRWSRIARRLPGRTDNEIKNYWRTHMRKKAQESKRTVSPSSSSSSSSSSSNSSSLSSTNTAVNSKASLGTSSSSLHSTGVPESAIQGEKYQEDKSQDKEEPYSIDDIWKDITSEDDPIKPVYDGYSEGSNFSCPPMPSPLWEYSPDTLWKLEEESKRFFLYQ
>BR_DN12680_c0_g4_i1
MESDQKIAPSFPPAGPSAPPSNRASSAFPRVRPIHGRTTGPTRRSTKGQWTPEEDEILCKAVQRYKGKNWKKIAECFKDRTDVQCLHRWQKVLNPELIKGPWSKEEDEIIVQLVEKYGPKKWSTIAQHLPGRIGKQCRERWHNHLNPAINKEAWTQEEELILIRAHQMHGNRWAELTKYLPGRTDNAIKNHWNSSVKKKLDSYIASGLLAQFQGLPLVSHQNQQSMSTASLQVHHSSGDGSVCKNGTEAEDNSECSQVGCSQTASDNSHTAYHTREDSLLPDESDYGRMQTTSPAASCSVQYSTSLDDITFTIPDMPYEFTCPSTYLEENFSKEPQSYTAMVSNFGIISLPNVCCMELASDSSDLSGNHLLADHKQNTGHAFSYQPTGYSESGLVNDGVMASDVPGQKQKTERGCAQVTFPSEGGNRSTENLITHSGVIDMDRYRESLNFQSTLKLSGTDGTVALQSFNPLDADGVEPSDCQNPSSIPLDSGGNNLVICSKELNQTNESLAVSQVQEVAANAEDGLIHADSHSASQCCDQIDVGLAEQTDLKQASRLVPVNTFTSEISDSQQTRPLVQQAVERTSGQEGGTLCYEPPRFPSLDVPFFSCDLAQSGTDVLQDYSPLGIRQLMMSSTNSLTPFKLWDSPSSDDSPDAVLKSAAKTFACTPSILKKRHRDLLSPLSPFSERRYDKKIGSDANQGFLCTSRLTKEFSRLDVMFDETDQCKELPSPSHSQNNNTEASIEDKENICLASQGQTADAKCNLDSRDKTSKEELNKNESVDKDKEGVLEHDNTPRGVLVERPLNDTEFSSLDGAGSKPVLKSSDQSSKDTLKKGALLEPATDKTGSFLSPCFLSQKKQSNVSLAGPSVPPVSVEMVDSLVSEVGAENLNIFGGTPFRRSIESPSAWKSPWYFSSIVTCPRFDSDITIEDIGIFMSPGVRSIDALGLMKQINEQSADAYADAREVLGSETPESIMKQRILKNDKPDTESSNAVENQHEGRLRLASNVSAERRVLDFSECGTPAKSLENGKCVGA
>BR_DN13890_c1_g4_i4
MNSNSNNSGCSSNLTSVNRKEVDRIKGPWSPEEDEALTRLVQKHGPRNWSLISKSIPGRSGKSCRLRWCNQLSPQVEHRAFTPEEDETIIRAHARFGNKWATIARLLNGRTDNAIKNHWNSTLKRKCSAMLTETHSGEPLPEFDLPPLKRAMSDGADVILKNVSGLSLNPGSPSGSDASETSTHVYRPIPRSGPVIMETATSSPAPVMVAPATDLCLSLPGSDSSDVSVSNSNSNQNPPADPEPMTAATPIQLLPMSMAVSPPMPVPPPAYAPFGAEFLAVMQDMVRKEVRSYMAGLEQSGGGNIYNQSSGFCSQAADGVMRAAMKRIGIGKIE
>BR_DN13890_c1_g4_i1
MNSNSNNSGCSSNLTSVNRKEVDRIKGPWSPEEDEALTRLVQKHGPRNWSLISKSIPGRSGKSCRLRWCNQLSPQVEHRAFTPEEDETIIRAHARFGNKWATIARLLNGRTDNAIKNHWNSTLKRKCSAMLTETHSGEPLPEFDLPPLKRAMSDGADVILKNVSGLSLNPGSPSGSDASETSTHVYRPIPRSGPVIMETATSSPAPVMVAPATDLCLSLPGSDSSDVSVSNSNSNQNPPADPEPMTAATPIQLLPMSMAVSPPMPVPPPAYAPFGAEFLAVMQDMVRKEVRSYMAGLEQSGGGNIYNQSSGFCSQAADGVMRAAMKRIGIGKIE
>BR_DN13890_c1_g4_i3
MNSNSNNSGCSSNLTSVNRKEVDRIKGPWSPEEDEALTRLVQKHGPRNWSLISKSIPGRSGKSCRLRWCNQLSPQVEHRAFTPEEDETIIRAHARFGNKWATIARLLNGRTDNAIKNHWNSTLKRKCSAMLTETHSGEPLPEFDLPPLKRAMSDGADVILKNVSGLSLNPGSPSGSDASETSTHVYRPIPRSGPVIMETATSSPAPVMVAPATDLCLSLPGSDSSDVSVSNSNSNQNPPADPEPMTAATPIQLLPMSMAVSPPMPVPPPAYAPFGAEFLAVMQDMVRKEVRSYMAGLEQSGGGNIYNQSSGFCSQAADGVMRAAMKRIGIGKIE
>BR_DN13890_c1_g4_i2
MNSNSNNSGCSSNLTSVNRKEVDRIKGPWSPEEDEALTRLVQKHGPRNWSLISKSIPGRSGKSCRLRWCNQLSPQVEHRAFTPEEDETIIRAHARFGNKWATIARLLNGRTDNAIKNHWNSTLKRKCSAMLTETHSGEPLPEFDLPPLKRAMSDGADVILKNVSGLSLNPGSPSGSDASETSTHVYRPIPRSGPVIMETATSSPAPVMVAPATDLCLSLPGSDSSDVSVSNSNSNQNPPADPEPMTAATPIQLLPMSMAVSPPMPVPPPAYAPFGAEFLAVMQDMVRKEVRSYMAGLEQSGGGNIYNQSSGFCSQAADGVMRAAMKRIGIGKIE
>BR_DN14507_c3_g3_i1
MTCEDPSDSTLPDIAAATATTEADGNPNDDGDSAGGATAVASGRVRGPWSPEEDAILTELVSKFGARNWSLIARGIPGRSGKSCRLRWCNQLDPGVKRKPFSEEEDQLIIAAHAEHGNKWASIAKLLPGRTDNAIKNHWNSTLRRRYDLCKSTGDASVDKNKASSEETVSGETNSFKAFEGTQDTSVDVNQSYPSSYQALLNDPPIRSETQHYLMSDNHHVILYPPIVAYAAEATEQPTLARPVARVGAFNVYRSSFNSTTTLPLPKPVPVRGPLVHSSQPDLGISRFLDGVQCEPIIPMQCGHGCCTTSAAGESRSSLLGPEFVEYDEPPSFSNHELASIATDLNNIAWIKSGLDDGSTRRTEMSFQGRDSED
>BR_DN14686_c1_g1_i2
MAEGEVNAEEWCSENKQSAAASTSSISEGSGSVSLKSSGVSSPTATSPLHRRTTGPIRRAKGGWTPEEDETLRNAVATFKGKSWKKIAEFFPDRSEVQCLHRWQKVLNPELVKGPWTQQEDEQIVELVAKYGPTKWSVIAKSLPGRIGKQCRERWHNHLNPDIKKDAWTLEEELALINAHRIHGNKWAEIAKVLPGRTDNAIKNHWNSSLKKKLDFYYATGKLPPVAKSSLQNNADRPTSSGGMEVCSNKHSDPSAETVSGATDFSRQEEAKTQLDFSSKIQETGASSLPPDDSTYSQVAERPPYIDCSCGNRNSFPIVDNCRSNDRVDQNKVANAPIRPVYPTYGSLYYEPSQLGSLSPSESTSVNASVQPDCSSAPGTSQVGFFTPPCVKSNGFSVHSPEFVLRIAARTFRNTPSIIRKRKAEVQALPEKDGKPDEDPTEKRCLSSTEQHAVGTGIDEAEHHEDTFPTPPSRTSVASEFCTGKPFNASPPYRLRSKRTAIVKSIEKQLEFTLDRDKVETDTKSMAQQFKENTPVREDMSHSNMGVT
>BR_DN13890_c1_g9_i1
MITNIPRIKGPWSPEEDEALTRLVQKHGPRNWSLISKSIPGRSGKSCRLRWCNQLSPQVEHRPFTHEEDNTILRAHARFGNKWATIARLLTGRTDNAIKNHWNSTLKRKCSAMVAPLPPENSGDPASPPPLKRAMSEGADVIVNNVSGLSLNPGSPSGSDASESNAHVFRQVPMPAPLVVETATSSAPATDLCLSLPGSDSSDGSVSNSNPAADSELIAATAIQLLPMPTAALPPPPPMVAYTPFSSDFLAVMQEMVRNEVRSYMEGLKLSGGATSHGNSSGGGSGGASGGSHGHSTLYCSQVGDGVMRASMNRI
>BR_DN13890_c1_g4_i5
MNSNSNNSGCSSNLTSVNRKEVDRIKGPWSPEEDEALTRLVQKHGPRNWSLISKSIPGRSGKSCRLRWCNQLSPQVEHRAFTPEEDETIIRAHARFGNKWATIARLLNGRTDNAIKNHWNSTLKRKCSAMLTETHSGEPLPEFDLPPLKRAMSDGADVILKNVSGLSLNPGSPSGSDASETSTHVYRPIPRSGPVIMETATSSPAPVMVAPATDLCLSLPGSDSSDVSVSNSNSNQNPPADPEPMTAATPIQLLRNR
>BR_DN15019_c0_g6_i1
MTTEDPNDFTLPDADARGSPGGEVDADAGAAAAPAGRVRGPWSPDEDAILTELVGKFGARNWSLIARGIPGRSGKSCRLRWCNQLDPSVKRKPFTEEEDQIIIAAHAVHGNKWAVIAKLLQGRTDNAIKNHWNSTLRRRYDLSKLTGDGSIDKSKASSEETLSGETNSFRTFEGRQEVNLVANQFYQCGYEAPLNETLIQPQVQPLPIMLMNHHAVEHQPIVAQAPEATKQPTISRPVARVGAFNVYQPSNNSTSNNSTSAGPLPKPVPVQGPLVHAFQPDFDISKFLGGVESEPIIPLRCGQGCCSSPTPSRAEPRKSSLLGPEFIDYEEPCSFSSHELASIATDLNNIAWIKSGLDNSFAGRMEPPTQRIDSPETSGGIGNSGQNNLRFEEGRTKLMGMMTEVLPTHMPRQTVTLPAEVEGLS
>BR_DN13890_c1_g11_i1
MENQTSKLASMSADRIKGPWSPDEDELLQKLVQRHGARNWSLISKSIPGRSGKSCRLRWCNQLSPEVEHRPFSPEEDEIIIKAHAKFGNKWATIARLLNGRTDNAIKNHWNSTLKRKFSAISGEALSSADLRPEKRMEFSPSPASPSESDISDSGAPAVEQEKEKEKESDPLTALTLSLPGIGTGSSFESCNQIQNVAESTQLSASQPYAESRAPTIKTMSFGPEFMALMQEMIREEVRNYMVEAERNGTFLGRNSARNAVFNRFAIAKSTD
>BR_DN11367_c0_g1_i1
MPPYTPLLRRTSGPTRRSSKGGWTEEEDNLLATVVRKFNGKNWKKIDVQCLHRWQKVLNPELVKGPWTKEEDDHIIELVQKHGCRKWSVIAKSLPCRNGKQCRERWHNHLDPAIKKDAWTEEEESLLSYYHQIYGNKWAKIARFLPGRTDNAIKNHWNCSLKKKLDLDAIQASVPSLLQTMPEIRTSESELDLSAVKADECVYTNSSLASDSGSETCSTELAVGSTPGRSIQSEIAAGVNEQAETVRAPEHCLNQLSRMLLDERRASLSREDTSLNMSTPSNYEAAGLTPRTPLESCKRPRGNGSSDDLGFSNLDKSFLSLSTPGFSEDSSQGKKKNKVRGVSASFEDNYHGLLWYKPPKFRISEIGLEDGICSVDNNDNQLSPFYFSTPSNYARSAPTSPESMLRNSARSFSAPSIIRKRSSGKLINPDGATKFREVAHKPVERCLEPSFDMEADLGETKHGSSVASANSMLGLMSIS
>BR_DN13890_c1_g12_i1
MENKAADRIKGPWSPDEDELLQKLVQRHGARNWSIISKSIPGRSGKSCRLRWCNQLSPQVEHRPFSPEEDEIIIKAHAKFGNKWATIARFLNGRTDNAIKNHWNSTLKRKFSAIAGDCLSSGDPRPEKRLEHSPPASPSFSDVSDSGAPAFVHRPIPRTAVFVPPAVAVEGRANDPMTALTLCLPGGGAALCENPTQNEESSVRAGETVKETLSFGPELMAVMQEMIRKEVRNYMMEKGERNRLILDG
>BR_DN11367_c0_g1_i2
MPPYTPLLRRTSGPTRRSSKGGWTEEEDNLLATVVRKFNGKNWKKIAEHFPGRSDVQCLHRWQKVLNPELVKGPWTKEEDDHIIELVQKHGCRKWSVIAKSLPCRNGKQCRERWHNHLDPAIKKDAWTEEEESLLSYYHQIYGNKWAKIARFLPGRTDNAIKNHWNCSLKKKLDLDAIQASVPSLLQTMPEIRTSESELDLSAVKADECVYTNSSLASDSGSETCSTELAVGSTPGRSIQSEIAAGVNEQAETVRAPEHCLNQLSRMLLDERRASLSREDTSLNMSTPSNYEAAGLTPRTPLESCKRPRGNGSSDDLGFSNLDKSFLSLSTPGFSEDSSQGKKKNKVRGVSASFEDNYHGLLWYKPPKFRISEIGLEDGICSVDNNDNQLSPFYFSTPSNYARSAPTSPESMLRNSARSFSAPSIIRKRSSGKLINPDGATKFREVAHKPVERCLEPSFDMEADLGETKHGSSVASANSMLGLMSIS
>BR_DN12643_c3_g2_i11
MGRTRRSSTDLLRGIVRGPTMGFHSQSFRFEGGGRQMIGLKRTGKSCRLRWVNYLHPGLKRGKLTPHEEKLVLELHSEWGNRWSRIARRLPGRTDNEIKNYWRTHMRKKAQESKRTVSPSSSSSSSSSSSNSSSLSSTNTAVNSKASLGTSSSSLHSTGVPESAIQGEKYQEDKSQDKEEPYSIDDIWKDITSEDDPIKPVYDGYSEGSNFSCPPMPSPLWEYSPDTLWKLEEESKRFFLYQ
>BR_DN13227_c7_g1_i1
MDFLSPSASLKPPPTPSPALELSLSSAFTDHAGEITKMGFQIWTPSPSSTPPLTPSEMGDPRGQKFHENDGGERKGTGNGATKLCTRGHWRSAEDAKLKELVSLYGPQNWNLIAEKLGGRSGKSCRLRWFNQLDPRINRRAFSDEEEERLKAAHRLYGNKWATIARLFPGRTDNAVKNHWHVMKAREEREKSSVFSSRKRKLHHHHHHHHHDHHDHDGDGDMMMLVNNKISSNARGMSTESTISSGSENENNKKYVDRESAASTCTDLSLSSSVYQQQQQHPVSSDRQKGAFEERLWKSARNDVEKKMLKLRRVDMSDSYSSEVSAGAESVANSGCSGSDSGKLNVLLIDFLGVDVEAT
>BR_DN13775_c5_g5_i1
MKERQRWTAEEDAIIRAYVKQYGPREWHLVSQRMNTPLDRDAKSCLERWKNYLKPGIKKGSLTEEEQRLVIRLQAKHGNKWKKIAAEVPGRTAKRLGKWWEVYKEKQQRAIKESCKRLEPIEGKYDRILESFAEKLVKERAPLDPTFLMTTTNGDFLHTERAPPTPPPPVPSTMMLPPWLATCNGGRPPSPSVTLSLASSTVPPPTPPAVPWLQPERGAHNIDKPLTQTPLGLGCIPSCHGGIPSFSGEQALMSDLIECCRELEEGHHALTAHKKEAAWRLKSLERQLESEKTNQKREKTDEIEAKIKALREEQKASLDRIEAEYREQLAGLRRDAEAKEQKLAEQWAAKHVRLAKFLEQMGCRPRFPEPN
>BR_DN13775_c5_g5_i2
MKERQRWTAEEDAIIRAYVKQYGPREWHLVSQRMNTPLDRDAKSCLERWKNYLKPGIKKGSLTEEEQRLVIRLQAKHGNKWKKIAAEVPGRTAKRLGKWWEVYKEKQQRAIKESCKRLEPIEGKYDRILESFAEKLVKERAPLDPTFLMTTTNGDFLHTERAPPTPPPPVPSTMMLPPWLATCNGGRPPSPSVTLSLASSTVPPPTPPAVPWLQPERGAHNIDKPLTQTPLGLGCIPSCHGGIPSFSGEQALMSDLIECCRELEEGHHALTAHKKEAAWRLKSLERQLESEKTNQKREKTDEIEAKIKALREEQKASLDRIEAEYREQLAGLRRDAEAKEQKLAEQWAAKHVRLAKFLEQMGCRPRFPEPN
>BR_DN11801_c0_g1_i1
MTTSLQRKQISHEDGSSAKPKERRIVTWTQEEDDILREQIRLHGTENWTIIASKFEDKTTRQCRRRWYTYLNSDFKKGGWSPEEDMLLCEAQKIFGNRWTEIAKVVSGRTDNAVKNRFTTLCKKRAKHEALAKENGNAFINPNNKRILIENNFQTQGTLGVGSPLKRLRRAHIPNAIANCTSVNMSHKDSGLTKQQLRPPFAILAQNVHNVDNSQVTTPKDCLINANKNADRTFLRKDDPKVAALMQQAELLSSLAVRVNVENTDQSFESAWKVIENFFGKSKDSEELKNELAEVGLQLDDIKDLVEELRSSDGIQPCQRHPDVYESPSCSEYSTGSTVMSTPASEQGEQSQAEICTMHEDVGAASQSVHLGDNEGVDVSGNKALPCATTDQVFSSPVQEIPLFRSLASTIPSPQFSESERHFLLKTLGLESPASNTITNPLHSPPCRKALLQGR
>BR_DN11801_c0_g1_i5
MTTSLQRKQISHEDGSSAKPKERRIVTWTQEEDDILREQIRLHGTENWTIIASKFEDKTTRQCRRRWYTYLNSDFKKGGWSPEEDMLLCEAQKIFGNRWTEIAKVVSGRTDNAVKNRFTTLCKKRAKHEALAKENGNAFINPNNKRILIENNFQTQGTLGVGSPLKRLRRAHIPNAIANCTSVNMSHKDSGLTKQQLRPPFAILAQNVHNVDNSQVTTPKDCLINANKNADRTFLRKDDPKVAALMQQAELLSSLAVRVNVENTDQSFESAWKVIENFFGKSKDSEELKNELAEVGLQLDDIKDLVEELRSSDGIQPCQSCSEYSTGSTVMSTPASEQGEQSQAEICTMHEDVGAASQSVHLGDNEGVDVSGNKALPCATTDQVFSSPVQEIPLFRSLASTIPSPQFSESERHFLLKTLGLESPASNTITNPLHSPPCRKALLQGR
>BR_DN15182_c2_g1_i1
MRSMKRPPAKTPSSSEASTRRRSKVGRKESSRSSKRTTMNKSDSQVDDHQGKLKKGPWTAEEDELLVRYIITQGEGGWRTLPKRAGLLRCGKSCRLRWMNYLRPNVKRGHITPDEEDLILRLHRLLGNRYLAFSLLILFSLPNFLVS
>BR_DN11068_c0_g1_i1
MRIMIKGGVWKNTEDEILKAAVMKYGKNQWARISSLLVRKSAKQCKARWYEWLDPSIKKTEWTREEDEKLLHLAKLMPTQWRTIAPIVGRTPSQCLERYEKLLDAACAKDENYEPGDDPRKLRPGEIDPNPESKPARPDPVDMDEDEKEMLSEARARLANTRGKKAKRKAREKQLEEARRLASLQKRRELKAAGIDVRQRKRKRKGIDYNAEIPFEKRPPPGFYDVIDEDRPVEQPKFPTTIEELEGERRADREARLRKQDIAKNKIAQRQDAPAAIIQANKLNDPETVRKRSKLMLPPPQISDQELEEIARMGYASDLLAGNQELVEGSGATRSLLANYSQTPRQGMTPMRTPQRTPAGKGDAIMMEAENLARLRESQTPLLGGDNPELHPSDFSGVTPRKKEVQTPNPMLTPLATPGGTGLTPRIGMTPSRDGYSFGVTPKGTPIRDELHINEDMDMHDSAKLELRRQAELKRNLRMGLSSLPEPKNEYEIAVRPLPEDTEEPEEKIEEDMSDRISREKAEEEARQQALLRKRSKVLQRELPRPPATSVELIRHSLMRADEDKSSFVPPTAIEQADEMIRKELLNLLEHDNAKYPLNDKEKKKGAKRTANGIPVIEDFDEDELKEADTFIKDEAQYLHVAMGHENESLDEFVEAHKTCLSDLMYFPTRNAYGLSSVAGSVEKLAALQNEFENVKRKMDDDNKKAQRLEKKIDVLTHGYKMRADKLKTQIELTFKQMNTAGTELDCFLALQRQEKLAASLRIKGLWEEVQKQKELEKALQKRYGDLVAELERVQQLMDEYRIQAQQLEEMEAMRQAEELAKAVVHQTEVPTSDAAEAPSAMEVDSSNDMKPDQEADTPAEEVQKTSLENVMHVDGDAAPVMDEHSTALPPEPSSKESSGNTEAGERNADAAEVSDGVLANSDYIVGENVAKDGEVNGEPISDSKVGALGVDRDQTSQPVKAEDKEALKEDGGEPVDGVNEGLTGEQV
>BR_DN14978_c3_g2_i3
MAAEKSKKLDSRPSVKRIVVNKGAWTAEEDKRLADYIHSHGPKKWKTVALRAGLNRCGKSCRLRWLNYLRPNIKRGNISQEEEDLILRLHKLLGNRHMFAARVKCLVPLRFLYKY
>BR_DN11801_c0_g1_i3
MTTSLQRKQISHEDGSSAKPKERRIVTWTQEEDDILREQIRLHGTENWTIIASKFEDKTTRQCRRRWYTYLNSDFKKGGWSPEEDMLLCEAQKIFGNRWTEIAKVVSGRTDNAVKNRFTTLCKKRAKHEALAKENGNAFINPNNKRILIENNFQTQGTLGVGSPLKRLRRAHIPNAIANCTSVNMSHKDSGLTKQQLRPPFAILAQNVHNVDNSQVTTPKDCLINGNNPHLSRILVKTQNSAPGPMWDSYWVVIFVIVVDWLW
>BR_DN3342_c0_g1_i2
MDKKSGNTSQKGVMMKSTVNNPHDHHHHHNHSSSSSDVSDDDQMELRRGPWTVEEDLTLINYIAAHGEGRWNSLARCAGLKRTGKSCRLRWLNYLRPDVRRGNITLEEQLLILELHSRWGNR
>BR_DN15399_c4_g1_i2
MKAETCVVRNNKVSTCQSKKQQETDQEELRRGPWTLEEDTLLIHYVRCHGEGRWNLLAKTAGLKRTGKSCRLRWLNYLKPDIKRGNLTPQEQLLILELHSKWGNR
>BR_DN14686_c1_g1_i1
MAEGEVNAEEWCSENKQSAAASTSSISEGSGSVSLKSSGVSSPTATSPLHRRTTGPIRRAKGGWTPEEDETLRNAVATFKGKSWKKIAEFFPDRSEVQCLHRWQKVLNPELVKGPWTQQEDEQIVELVAKYGPTKWSVIAKSLPGRIGKQCRERWHNHLNPDIKKDAWTLEEELALINAHRIHGNKWAEIAKVLPGR
>BR_DN11801_c0_g1_i2
MTTMLQKKQSSHGDASTAKPKERRIVTWTQEEDDILREQINIHGTENWTIIASKFKDKTTRQCRRRWYTYLNSDFKKGGWSPEEDMLLCEAQKIFGNRWTEIAKVVSGRTDNAVKNRFTTLCKKRAKHEALAKENGNAFINPNNKRILIENNFQTQGTLGVGSPLK
>BR_DN15237_c0_g1_i5
MCVPVIIRKTFISLSSRSLKWANSRRPEYVRWSLIAARLPGRTDNEIKNYWNTHIKRKLLNRGVDPVTHRPLNEVASHPDASTTTTTTTKTISFSSPTPNLTQEEVFDLKNDKVNQQAQDQRRQICPDLNLELRISPPLPQNPERLETGARICFTCSFGIKSGQGCNCVNNVSECSSSSSSNDSSIGYDFLGLRTNAGLDYRGLEMN
>BR_DN15237_c0_g1_i2
MCVPVIIRKTFISLSSRSLKWANSRRPEYVRWSLIAARLPGRTDNEIKNYWNTHIKRKLLNRGVDPVTHRPLNEVASHPDASTTTTTTTKTISFSSPTPNLTQEEVFDLKNDKVNQQAQDQRRQICPDLNLELRISPPLPQNPERLETGARICFTCSFGIKSGQGCNCVNNVSECSSSSSSNDSSIGYDFLGLRTNAGLDYRGLEMN
>BR_DN14005_c2_g1_i1
MGKYDFEEELSDSDNDDFLKDEIAALSAACLPSTSAGAGAGAVDFSDEDDGDDDLELVRSLKEQYGLGDADVSQPLSLKPLTTLPPVDSDDEEDDFETLRAIQRRFSQYGDGSAAGVGGGGGEPDATESQSENFTNKLLPDDATCMNLGNESFDACRNDRDQGPCSTSESRDTSNHSSSFPKAAQTFIEAIKKNRSCQKFLRSKLLHIETRMEEIKALLKKINTLKAYQVACKKKIGRALSQKQDARLQLISIPKQRSNVKGAEKNISPMCNGPVENSHVASYRAALANFPLSFQRESWEKDSEKLEKGIRQQLQKLLIEKSADVLSDLGEPGFAHGWDDIISSVRNFEITSEIMQDFVGKVNWEEVASMYLPHRSGAECEAGWLNYGNPLINRDNWTPAEDKQLLLLIQHYGINNWSLIAEKLKTNRTPFQCLARYQRSLNASILKREWTEDEDAQLRSAVESFGESNWQVVASTLEGRTGTQCSNRWNKTLHPTRQRVGKWSADEDKRLKVAVTLFGRKNWHRLAQFVPGR
>BR_DN15237_c0_g1_i4
MINGFLLASPRWSLIAARLPGRTDNEIKNYWNTHIKRKLLNRGVDPVTHRPLNEVASHPDASTTTTTTTKTISFSSPTPNLTQEEVFDLKNDKVNQQAQDQRRQICPDLNLELRISPPLPQNPERLETGARICFTCSFGIKSGQGCNCVNNVSECSSSSSSNDSSIGYDFLGLRTNAGLDYRGLEMN
>BR_DN14005_c2_g1_i4
MGKYDFEEELSDSDNDDFLKDEIAALSAACLPSTSAGAGAGAVDFSDEDDGDDDLELVRSLKEQYGLGDADVSQPLSLKPLTTLPPVDSDDEEDDFETLRAIQRRFSQYGDGSAAGVGGGGGEPDATESQSENFTNKLLPDDATCMNLGNESFDACRNDRDQGPCSTSESRDTSNHSSSFPKAAQTFIEAIKKNRSCQKFLRSKLLHIETRMEEIKALLKKINTLKAYQVACKKKIGRALSQKQDARLQLISIPKQRSNVKGAEKNISPMCNGPVENSHVASYRAALANFPLSFQRESWEKDSEKLEKGIRQQLQKLLIEKSADVLSDLGEPGFAHGWDDIISSVRNFEITSEIMQDFVGKVNWEEVASMYLPHRSGAECEAGWLNYGNPLINRDNWTPAEDKQLLLLIQHYGINNWSLIAEKLKTNRTPFQCLARYQRSLNASILKREWTEDEDAQLRSAVESFGESNWQVVASTLEGRTGTQCSNRSVFILREKF
>BR_DN14120_c9_g1_i9
MSLICRCNAVGTRRIAMAVSALQRVVRSIHSSGGGARLTRFSLHPPKYVEVEFSDGCAFKLSAEFLRVYSPAVDSKIRFVGGEKVIFGRRYVGIMSAEPVGNYGVRLLFDDLHKTGIYTWEYFYHLGSNKFSLMRNYVKTLKKHGLSRDPKRK
>BR_DN14120_c9_g1_i1
MAVSALQRVVRSIHSSGGGARLTRFSLHPPKYVEVEFSDGCAFKLSAEFLRVYSPAVDSKIRFVGGEKVIFGRRYVGIMSAEPVGNYGVRLLFDDLHKTGIYTWEYFYHLGSNKFSLMRNYVKTLKKHGLSRDPKRK
>BR_DN14120_c9_g1_i11
MAVSALQRVVRSIHSSGGGARLTRFSLHPPKYVEVEFSDGCAFKLSAEFLRVYSPAVDSKIRFVGGEKVIFGRRYVGIMSAEPVGNYGVRLLFDDLHKTGIYTWEYFYHLGSNKFSLMRNYVKTLKKHGLSRDPKRK
>BR_DN15283_c0_g1_i1
MSMGLDPQTHEPASPSCGPSSKPPASPSTRHMAQWESARLEAEARLSKESLLLWNPHSSGSNVSADSDVFLRLWNSDVGESFRKCPIKEEGRSHSPVSQASSSTKCASNSGLTANANDEAECTISVSKAAYVNAKSDSCSSNEMDDSSESALQLLLDFPSNNDMSFLEDHVDGYSIFPSLMTAG
>BR_DN33692_c0_g1_i1
MGIDPVTHKSFSHLMAEIATTLGPPQVANLTEAALGCFKDEMLHLLTKQRVDFQLQQPSTSSQANVNIANSPYAIINSKPDHQAARDGTHVDTVEKIKLGLSRAIQEPSIVISHKPCWEPPQPPVNGFQYAGHSSFRSQEDGSPWNQSMCTSTTAGDQMGNLKLEDENGQDSDGGKEIR
